# Supplementary material for: Effect of Beetroot Powder Incorporation on Functional Properties and Shelf Life of Biscuits
Source: Foods. 2023 Jan 9;12(2):322. doi: 10.3390/foods12020322 (PMC9858528; doi:10.3390/foods12020322)
Supplement: Supplementary file 1 [file foods-12-00322-s001.zip]

Archive with 1 entries (1 files):
- foods-2104697-supplementary.pdf
